# Supplementary material for: New Procedure to Maintain Fecal Microbiota in a Dry Matrix Ready to Encapsulate
Source: Front Cell Infect Microbiol. 2022 Jun 10;12:899257. doi: 10.3389/fcimb.2022.899257 (PMC9226551; doi:10.3389/fcimb.2022.899257)
Supplement: Supplementary file 4 [file Table_1.xlsx]

## Sheet: Hoja1
	Sample	Temperature	Dilution	Inoculated volume (ml)	AEROBIC		ANAEROBIC		CFU/ML (mean aerobic+anaerobic)	Nº capsules/50 g	Capsule volume	CFU/capsule (mean aerobic+anaerobic)	CFU/50 g (mean aerobic+anaerobic)
					Number of colonies	CFU/ml	Number of colonies	CFU/ml
	Original pool	RT	0.001	0.01	304	30400000	359	35900000	33150000	NA	NA	NA	16575000000
T=0	Lyophilized capsules.1	RT	0.00075	0.01	750	5625000000	301	2257500000	3941250000	14	0.66	2601225000	36417150000
	Lyophilized capsules.2	RT	0.00075	0.01	927	6952500000	1025	7687500000	7320000000	17	0.55	4.026e+09	6.8442e+10
	Lyophilized capsules.3	RT	0.00075	0.01	940	7050000000	1347	10102500000	8576250000	15	0.62	5317275000	79759125000
	Adsorbate capsules.1	RT	0.0002	0.01	1197	2394000000	1103	2206000000	2300000000	14	0.66	1518000000	21252000000
	Adsorbate capsules.2	RT	0.000176	0.01	706	1242560000	966	1700160000	1471360000	17	0.55	8.09248e+08	1.37572e+10
	Adsorbate capsules.3	RT	0.000231	0.01	1369	3162390000	978	2259180000	2710785000	15	0.62	1680686700	25210300500
T= 3 months	Lyophilized capsules.1	RT	0.000340659	0.005	1	6.81319e+06	26	1.77143e+08	9.1978e+07	3	3.1	2.85132e+08	8.55396e+08
	Lyophilized capsules.2	RT	0.000340659	0.005	0	0	28	1.90769e+08	9.53846e+07	3	3.1	2.95692e+08	8.87077e+08
	Lyophilized capsules.3	RT	0.000340659	0.005	2	1.36264e+07	15	1.02198e+08	5.79121e+07	3	3.1	1.79527e+08	5.38582e+08
	Adsorbate capsules.1	RT	0.000210111	0.005	6	2.52133e+07	17	7.14376e+07	4.83254e+07	14	0.66	3.18948e+07	4.46527e+08
	Adsorbate capsules.2	RT	0.000178982	0.005	1	3.57964e+06	5	1.78982e+07	1.07389e+07	17	0.55	5.9064e+06	1.00409e+08
	Adsorbate capsules.3	RT	0.000198718	0.005	4	1.58974e+07	4	1.58974e+07	1.58974e+07	15	0.62	9.85641e+06	1.47846e+08
	Lyophilized capsules.1	4ºC	0.000340659	0.005	299	2.03714e+09	438	2.98418e+09	2.51066e+09	3	3.1	7.78304e+09	2.33491e+10
	Lyophilized capsules.2	4ºC	0.000340659	0.005	32	2.18022e+08	525	3.57692e+09	1.89747e+09	3	3.1	5.88216e+09	1.76465e+10
	Lyophilized capsules.3	4ºC	0.000340659	0.005	213	1.45121e+09	315	2.14615e+09	1.79868e+09	3	3.1	5.57591e+09	1.67277e+10
	Adsorbate capsules.1	4ºC	0.000210111	0.005	205	8.61453e+08	159	6.68152e+08	7.64803e+08	14	0.66	5.0477e+08	7.06678e+09
	Adsorbate capsules.2	4ºC	0.000178982	0.005	698	2.49859e+09	346	1.23856e+09	1.86857e+09	17	0.55	1.02771e+09	1.74711e+10
	Adsorbate capsules.3	4ºC	0.000198718	0.005	590	2.34487e+09	1160	4.61026e+09	3.47756e+09	15	0.62	2.15609e+09	3.23413e+10
