# Supplementary material for: New Procedure to Maintain Fecal Microbiota in a Dry Matrix Ready to Encapsulate
Source: Front Cell Infect Microbiol. 2022 Jun 10;12:899257. doi: 10.3389/fcimb.2022.899257 (PMC9226551; doi:10.3389/fcimb.2022.899257)
Supplement: Supplementary file 5 [file Table_2.xlsx]

## Sheet: Hoja1
Time point	Sample	Formulation	Dilution	Inoculated volume (ml)	AEROBIC		ANAEROBIC		CFU/ML (mean aerobic+anaerobic)	Nº capsules/50 g	Capsule volume	CFU/capsule (mean aerobic+anaerobic)	CFU/50 g (mean aerobic+anaerobic)
					Number of colonies	CFU/ml	Number of colonies	CFU/ml
T=0	M1	Original pool	0.001	0.005	105	21000000	70	14000000	17500000	NA	NA	NA	8750000000
		VMs capsules	0.000197518	0.005	103	4.06886e+08	151	5.96503e+08	5.01695e+08	13	0.6154	3.08743e+08	4.01366e+09
		V capsules	0.000186021	0.005	87	3.23677e+08	131	4.87376e+08	4.05526e+08	14	0.5714	2.31718e+08	3.24405e+09
	M2	Original pool	0.001	0.005	6	1200000	-	-	1200000	NA	NA	NA	600000000
		VMs capsules	0.000193808	0.005	1	3.87617e+06	157	6.08559e+08	6.08559e+08	20	0.601	3.65744e+08	7.31487e+09
		V capsules	0.000186299	0.005	-	-	238	8.86781e+08	8.86781e+08	21	0.5724	5.07594e+08	1.06595e+10
	M3	Original pool	0.001	0.005	-	-	-	-	-	NA	NA	NA	-
		VMs capsules	0.000202899	0.005	-	-	307	1.2458e+09	1.2458e+09	11	0.6364	7.92828e+08	8.72111e+09
		V capsules	0.000189189	0.005	-	-	210	7.94595e+08	7.94595e+08	12	0.5833	4.63487e+08	5.56184e+09
T= 3 months	M1	VMs capsules	0.000197518	0.005	37	148000000	28	112000000	130000000	13	0.6154	80002000	1040026000
		V capsules	0.000186021	0.005	28	106400000	19	72200000	89300000	14	0.5714	51026020	714364280
	M2	VMs capsules	0.000193808	0.005	1	3800000	-	-	1900000	20	0.601	1141900	22838000
		V capsules	0.000186299	0.005	-	-	-	-	-	21	0.5724	-	-
	M3	VMs capsules	0.000202899	0.005	-	-	-	-	-	11	0.6364	-	-
		V capsules	0.000189189	0.005	1	3800000	2	7600000	7600000	12	0.5833	4433080	53196960
T= 6 months	M1	VMs capsules	0.000197518	0.005	37	148000000	28	112000000	130000000	13	0.6154	80002000	1040026000
		V capsules	0.000186021	0.005	28	106400000	19	72200000	89300000	14	0.5714	51026020	714364280
	M2	VMs capsules	0.000193808	0.005	1	3800000	-	-	1900000	20	0.601	1141900	22838000
		V capsules	0.000186299	0.005	-	-	-	-	-	21	0.5724	-	-
	M3	VMs capsules	0.000202899	0.005	-	-	-	-	-	11	0.6364	-	-
		V capsules	0.000189189	0.005	1	3800000	2	7600000	7600000	12	0.5833	4433080	53196960
